# Supplementary material for: Immunomodulatory Effects of Vitamin D Supplementation in a Deficient Population
Source: Int J Mol Sci. 2021 May 10;22(9):5041. doi: 10.3390/ijms22095041 (PMC8126205; doi:10.3390/ijms22095041)
Supplement: Supplementary file 1 [file ijms-22-05041-s001.zip]

Archive with 1 entries (1 files):
- ijms-1159989-supplementary.pdf
